# Supplementary material for: Optimization of Solvent-Free Microwave-Assisted Hydrodiffusion and Gravity Extraction of Morus nigra L. Fruits Maximizing Polyphenols, Sugar Content, and Biological Activities Using Central Composite Design
Source: Pharmaceuticals (Basel). 2022 Jan 14;15(1):99. doi: 10.3390/ph15010099 (PMC8780424; doi:10.3390/ph15010099)
Supplement: Supplementary file 1 [file pharmaceuticals-15-00099-s001.zip]

Archive with 1 entries (1 files):
- pharmaceuticals-1548653-supplementary.pdf
